# Supplementary material for: Vaccination Coverage against Tetanus, Diphtheria, Pertussis and Poliomyelitis and Validity of Self-Reported Vaccination Status in Patients with Multiple Sclerosis
Source: J Pers Med. 2022 Apr 23;12(5):677. doi: 10.3390/jpm12050677 (PMC9146089; doi:10.3390/jpm12050677)
Supplement: Supplementary file 1 [file jpm-12-00677-s001.zip › Supplemental Table S1.xlsx]

## Sheet: Tabelle1
	Supplemental Table S1. Comparison of MS patients who overestimated, underestimated, correctly estimated, or reported their vaccination status as unknown according to sociodemographic, clinical, and vaccination data.
		Tetanus (n = 327)					Diphtheria (n = 327)					Pertussis (n = 317)					Polio (n = 303)
		overestimated	underestimated	correctly estimated	unknown	p-value	overestimated	underestimated	correctly estimated	unknown	p-value	overestimated	underestimated	correctly estimated	unknown	p-value	overestimated	underestimated	correctly estimated	unknown	p-value
		n = 46	n = 16	n = 257	n = 8		n = 35	n = 16	n = 209	n = 67		n = 38	n = 31	n = 179	n = 69		n = 29	n = 13	n = 208	n = 53
	Sexc					0.119Chi					0.238Chi					0.190Chi					0.444Chi
	Female	25 (54.3)	10 (62.5)	184 (71.6)	6 (75.0)		21 (60.0)	10 (62.5)	152 (72.7)	42 (62.7)		24 (63.2)	19 (61.3)	132 (73.7)	43 (62.3)		19 (65.5)	11 (84.6)	144 (69.2)	33 (62.3)
	Male	21 (45.7)	6 (37.5)	73 (28.4)	2 (25.0)		14 (40.0)	6 (37.5)	57 (27.3)	25 (37.3)		14 (36.8)	12 (38.7)	47 (26.3)	26 (37.7)		10 (34.5)	2 (15.4)	64 (30.8)	20 (37.7)
	Age (years)a	45.7 (13.8)	48.4 (14.4)	47.6 (12.7)	47.4 (17.7)	0.811ANOVA	45.3 (14.4)	49.8 (15.2)	48.3 (12.2)	45.0 (14.2)	0.191ANOVA	45.9 (13.1)	52.7 (14.7)	47.0 (12.3)	45.8 (13.7)	0.076ANOVA	48.6 (15.5)	47.0 (16.0)	46.6 (12.5)	48.0 (12.8)	0.827Chi
	Place of residencec					0.035Chi					0.178Chi					0.054Chi					0.097Chi
	Rural area	12 (26.1)	6 (37.5)	110 (42.8)	5 (62.5)		10 (28.6)	5 (31.3)	95 (45.4)	23 (34.3)		8 (21.0)	10 (32.3)	80 (44.7)	31 (44.9)		10 (34.5)	6 (46.2)	84 (40.4)	27 (50.9)
	Small town	14 (30.4)	3 (18.8)	32 (12.4)	0 (0.0)		10 (28.6)	2 (12.5)	23 (11.0)	14 (20.9)		12 (31.6)	6 (19.3)	19 (10.6)	10 (14.5)		9 (31.0)	0 (0.0)	32 (15.4)	5 (9.4)
	Medium-sized town	9 (19.6)	5 (19.2)	47 (18.3)	0 (0.0)		5 (14.3)	4 (25.0)	39 (18.7)	13 (19.4)		6 (15.8)	6 (19.3)	32 (17.9)	14 (20.3)		5 (17.2)	2 (15.4)	32 (15.4)	12 (22.6)
	City	11 (23.9)	2 (12.5)	68 (26.5)	3 (37.5)		10 (28.6)	5 (31.3)	52 (24.9)	17 (25.4)		12 (31.6)	9 (29.0)	48 (26.8)	14 (20.3)		5 (17.2)	5 (38.5)	60 (28.8)	9 (17.0)
	Partnershipc					0.955Chi					0.652Chi					0.812Chi					0.633Chi
	Single	10 (21.7)	4 (25.0)	45 (17.5)	2 (25.0)		7 (20.0)	4 (25.0)	34 (16.3)	16 (23.9)		7 (18.4)	8 (25.8)	29 (16.2)	16 (23.2)		6 (20.7)	1 (7.7)	42 (20.2)	10 (18.9)
	In a relationship	11 (23.9)	4 (25.0)	49 (19.1)	1 (12.5)		7 (20.0)	4 (25.0)	37 (17.7)	17 (25.4)		8 (21.0)	5 (16.1)	34 (19.0)	17 (24.6)		4 (13.8)	5 (38.5)	43 (20.7)	10 (18.9)
	Married	22 (47.8)	7 (43.8)	147 (57.2)	5 (62.5)		17 (48.6)	7 (43.8)	125 (59.8)	32 (47.8)		20 (52.6)	17 (54.8)	105 (58.7)	32 (46.4)		15 (51.7)	7 (53.8)	112 (53.8)	30 (56.6)
	Divorced	1 (2.2)	1 (6.2)	10 (3.9)	0 (0.0)		2 (5.7)	1 (6.2)	8 (3.8)	1 (1.5)		2 (5.3)	1 (3.2)	7 (3.9)	1 (1.4)		3 (10.3)	0 (0.0)	6 (2.9)	1 (1.9)
	Widowed	2 (4.3)	0 (0.0)	6 (2.3)	0 (0.0)		2 (5.7)	0 (0.0)	5 (2.4)	1 (1.5)		1 (2.6)	0 (0.0)	4 (2.2)	3 (4.3)		1 (3.4)	0 (0.0)	5 (2.4)	2 (3.8)
	Number of childrena	1.1 (1.0)	1.3 (1.1)	1.3 (0.9)	0.9 (0.8)	0.355ANOVA	0.9 (0.9)	1.2 (1.1)	1.3 (0.9)	1.3 (1.0)	0.262ANOVA	1.1 (0.9)	1.1 (1.0)	1.3 (0.9)	1.3 (1.0)	0.636ANOVA	1.0 (0.9)	1.2 (0.9)	1.2 (0.9)	1.3 (1.0)	0.560ANOVA
	Number of siblingsa	1.2 (0.9)	1.9 (2.1)	1.5 (1.1)	1.5 (0.8)	0.163ANOVA	1.2 (0.9)	1.9 (2.1)	1.5 (1.0)	1.5 (1.1)	0.200ANOVA	1.3 (1.3)	2.0 (1.7)	1.5 (1.0)	1.5 (1.1)	0.115ANOVA	1.8 (1.1)	1.3 (0.5)	1.5 (1.0)	1.3 (1.1)	0.178ANOVA
	School yearsa	10.6 (1.2)	10.4 (1.6)	10.6 (1.3)	10.6 (0.9)	0.976ANOVA	10.9 (1.4)	10.1 (1.0)	10.7 (1.3)	10.0 (1.0)	<0.001*ANOVA	10.8 (1.3)	10.0 (0.8)	10.7 (1.3)	10.4 (1.3)	0.006ANOVA	10.5 (1.1)	10.2 (1.0)	10.7 (1.4)	10.3 (1.2)	0.127ANOVA
	Educational levelc					0.401Chi					0.004*Chi					0.090Chi					0.124Chi
	No training	2 (4.3)	2 (12.5)	6 (2.3)	1 (12.5)		2 (5.7)	1 (6.2)	2 (1.0)	6 (8.9)		1 (2.6)	2 (6.4)	3 (1.7)	5 (7.2)		2 (6.9)	0 (0.0)	5 (2.4)	1 (1.9)
	Skilled worker	26 (56.5)	11 (68.8)	156 (60.7)	5 (62.5)		15 (42.9)	12 (75.0)	124 (59.3)	47 (70.1)		19 (50.0)	23 (74.2)	103 (57.5)	43 (62.3)		16 (55.2)	9 (69.2)	120 (57.7)	36 (67.9)
	Technical college	10 (21.7)	1 (6.2)	47 (18.3)	1 (12.5)		8 (22.9)	2 (12.5)	40 (19.1)	9 (13.4)		7 (18.4)	5 (16.1)	36 (20.1)	11 (15.9)		8 (27.6)	3 (23.1)	34 (16.3)	12 (22.6)
	University	8 (17.4)	2 (12.5)	48 (18.7)	1 (12.5)		10 (28.6)	1 (6.2)	43 (20.6)	5 (7.5)		11 (28.9)	1 (3.2)	37 (20.7)	10 (14.5)		3 (10.3)	1 (7.7)	49 (23.6)	4 (7.5)
	Employment statusc					0.001*Chi					0.278Chi					0.011Chi					0.044Chi
	Training/student	0 (0.0)	0 (0.0)	3 (1.2)	2 (25.0)		1 (2.9)	1 (6.2)	3 (1.4)	0 (0.0)		1 (2.6)	0 (0.0)	2 (1.1)	2 (2.9)		1 (3.4)	2 (15.4)	2 (1.0)	0 (0.0)
	Fulltime employed	15 (32.6)	7 (43.8)	71 (27.6)	1 (12.5)		13 (37.1)	5 (31.3)	56 (26.8)	20 (29.9)		11 (28.9)	11 (35.5)	48 (26.8)	23 (33.3)		7 (24.1)	3 (23.1)	68 (32.7)	13 (24.5)
	Parttimer employed	8 (17.4)	2 (12.5)	62 (24.1)	2 (25.0)		6 (17.1)	3 (18.8)	55 (26.3)	10 (14.9)		9 (23.7)	4 (12.9)	49 (27.4)	11 (15.9)		6 (20.7)	5 (38.5)	48 (23.1)	11 (20.7)
	Unemployed	4 (8.7)	0 (0.0)	9 (3.5)	0 (0.0)		3 (8.6)	0 (0.0)	4 (1.9)	6 (8.9)		3 (7.9)	0 (0.0)	3 (1.7)	7 (10.1)		1 (3.4)	0 (0.0)	9 (4.3)	2 (3.8)
	Disability pensioned	14 (30.4)	3 (18.8)	86 (33.5)	2 (25.0)		7 (20.0)	5 (31.3)	71 (34.0)	22 (32.9)		10 (26.3)	9 (29.0)	63 (35.2)	16 (23.2)		9 (31.0)	1 (7.7)	62 (29.8)	20 (37.7)
	Retirement pensioned	4 (8.7)	3 (18.8)	21 (8.2)	1 (12.5)		4 (11.4)	2 (12.5)	16 (7.6)	7 (10.4)		2 (5.3)	7 (22.6)	10 (5.6)	9 (13.0)		5 (17.2)	2 (15.4)	14 (6.7)	5 (9.4)
	Other	1 (2.2)	1 (6.2)	5 (1.9)	0 (0.0)		1 (2.9)	0 (0.0)	4 (1.9)	2 (3.0)		2 (5.3)	0 (0.0)	4 (2.2)	1 (1.4)		0 (0.0)	0 (0.0)	5 (2.4)	2 (3.8)
	Patient carec					0.765Chi					0.103Chi					0.104Chi					0.366Chi
	Outpatients	34 (73.9)	12 (75.0)	206 (80.2)	6 (75.0)		25 (71.4)	13 (81.2)	173 (82.8)	47 (70.1)		28 (73.7)	22 (71.0)	149 (83.2)	49 (71.0)		22 (75.9)	9 (69.2)	169 (81.3)	38 (71.7)
	Inpatients	12 (26.1)	4 (25.0)	51 (19.8)	2 (25.0)		10 (28.6)	3 (18.8)	36 (17.2)	20 (29.9)		10 (26.3)	9 (29.0)	30 (16.8)	20 (29.0)		7 (24.1)	4 (30.8)	39 (18.7)	15 (28.3)
	Course of diseasec					0.743Chi					0.832Chi					0.912Chi					0.212Chi
	CIS	4 (8.7)	0 (0.0)	12 (4.7)	0 (0.0)		3 (8.6)	0 (0.0)	10 (4.8)	3 (4.5)		2 (5.3)	1 (3.2)	9 (5.0)	4 (5.8)		3 (10.3)	1 (7.7)	10 (4.8)	2 (3.8)
	RRMS	27 (58.7)	12 (75.0)	176 (68.5)	6 (75.0)		22 (62.9)	10 (62.5)	146 (69.9)	43 (64.2)		25 (65.8)	18 (58.1)	127 (70.9)	46 (66.6)		15 (51.7)	9 (69.2)	150 (72.1)	33 (62.3)
	SPMS	11 (23.9)	4 (25.0)	47 (18.3)	1 (12.5)		7 (20.0)	5 (31.3)	35 (16.7)	16 (23.9)		7 (18.4)	9 (29.0)	30 (16.8)	12 (17.4)		6 (20.7)	2 (15.4)	37 (17.8)	10 (18.9)
	PPMS	4 (8.7)	0 (0.0)	22 (8.6)	1 (12.5)		3 (8.6)	1 (6.2)	18 (8.6)	5 (7.5)		4 (10.5)	3 (9.7)	13 (7.3)	7 (10.1)		5 (17.2)	1 (7.7)	11 (5.3)	8 (15.1)
	Disease duration (years)b	7.0	6.0	10.0	11.5	0.026H	7.0	7.0	12.0	7.0	0.004*H	9.5	8.0	12.0	7.0	0.066H	5.0	7.0	10.0	9.0	0.452H
	EDSS scoreb	2.8	3.0	3.0	2.0	0.691H	3.0	4.0	3.0	3.0	0.588H	3.0	3.5	3.0	3.0	0.617H	2.0	2.5	3.0	3.0	0.760H
	DMD treatmentc					0.698Chi					0.962Chi					0.998Chi					0.143Chi
	Yes	37 (80.4)	14 (87.5)	199 (77.4)	7 (87.5)		27 (77.1)	12 (75.0)	166 (79.4)	52 (77.6)		30 (78.9)	24 (77.4)	141 (78.8)	54 (78.3)		24 (82.8)	10 (76.9)	167 (80.3)	35 (66.0)
	No	9 (19.6)	2 (12.5)	58 (22.6)	1 (12.5)		8 (22.9)	4 (25.0)	43 (20.6)	15 (22.4)		8 (21.1)	7 (22.6)	38 (21.2)	15 (21.7)		5 (17.2)	3 (23.1)	41 (19.7)	18 (34.0)
	Comorbiditiesc					0.951Chi					0.364Chi					0.934Chi					0.271Chi
	Yes	35 (76.1)	11 (68.8)	192 (74.7)	6 (75.0)		26 (74.3)	11 (68.7)	162 (77.5)	45 (67.2)		27 (71.1)	24 (77.4)	132 (73.7)	52 (75.4)		24 (82.8)	7 (53.8)	153 (73.6)	38 (71.7)
	No	11 (23.9)	5 (31.2)	65 (25.3)	2 (25.0)		9 (25.7)	5 (31.3)	47 (22.5)	22 (32.8)		11 (28.9)	7 (22.6)	47 (26.3)	17 (24.6)		5 (17.2)	6 (46.2)	55 (26.4)	15 (28.3)
	Vaccination advice by doctor last yearc					0.093Chi					0.010*Chi					0.545Chi					0.937Chi
	Yes	8 (17.4)	4 (25.0)	91 (35.4)	2 (25.0)		5 (14.3)	3 (18.8)	80 (38.3)	17 (25.4)		12 (31.6)	7 (22.6)	63 (35.2)	21 (30.4)		10 (34.5)	4 (30.8)	67 (32.2)	15 (28.3)
	No	38 (82.6)	12 (75.0)	166 (64.6)	6 (75.0)		30 (85.7)	13 (81.2)	129 (61.7)	50 (74.6)		26 (68.4)	24 (77.4)	116 (64.8)	48 (69.6)		19 (65.5)	9 (69.2)	141 (67.8)	38 (71.7)
	Wish for vaccination advice by doctorc					0.942Chi					0.843Chi					0.982Chi					0.889Chi
	Yes	18 (39.1)	6 (37.5)	89 (34.6)	3 (37.5)		13 (37.1)	7 (43.8)	71 (34.0)	25 (37.3)		13 (34.2)	11 (35.5)	63 (35.2)	26 (37.7)		12 (41.4)	4 (30.8)	73 (35.1)	18 (34.0)
	No	28 (60.9)	10 (62.5)	168 (65.4)	5 (62.5)		22 (62.9)	9 (56.2)	138 (66.0)	42 (62.7)		25 (65.8)	20 (64.5)	116 (64.8)	43 (62.3)		17 (58.6)	9 (69.2)	135 (64.9)	35 (66.0)
	Last time thought about vaccinationc					0.003*Chi					0.001*Chi					0.076Chi					0.024Chi
	≤ one year ago	24 (52.2)	6 (37.5)	174 (67.7)	2 (25.0)		16 (45.7)	7 (43.8)	149 (71.3)	34 (50.7)		24 (63.2)	17 (54.8)	123 (68.7)	36 (52.2)		15 (51.7)	6 (53.8)	141 (67.8)	26 (50.9)
	> one year ago	22 (47.8)	10 (62.5)	83 (32.3)	6 (75.0)		19 (54.3)	9 (56.2)	60 (28.7)	33 (49.3)		14 (36.8)	14 (45.2)	56 (31.3)	33 (47.8)		14 (48.3)	7 (46.2)	67 (32.2)	27 (49.1)
	Independent vaccination status checkc					0.002*Chi					0.005*Chi					0.008Chi					0.006Chi
	by family doctor/neurologist	29 (63.0)	7 (43.8)	197 (76.7)	5 (62.5)		24 (68.6)	9 (56.3)	165 (78.9)	40 (59.7)		26 (68.4)	17 (54.8)	145 (81.0)	43 (62.3)		22 (75.9)	8 (61.5)	157 (75.5)	30 (56.6)
	by others	3 (6.5)	2 (12.5)	28 (10.9)	0 (0.0)		2 (5.7)	1 (6.2)	21 (10.0)	9 (13.4)		4 (10.5)	5 (16.1)	15 (8.4)	7 (10.1)		2 (6.9)	1 (7.7)	25 (12.0)	4 (7.5)
	by nobody	14 (30.4)	7 (43.8)	32 (12.5)	3 (37.5)		9 (25.7)	6 (37.5)	23 (11.0)	18 (26.9)		8 (21.0)	9 (29.0)	19 (10.6)	19 (27.6)		5 (17.2)	4 (30.8)	26 (12.5)	19 (35.9)
	CIS, clinically isolated syndrome; DMD, disease-modifying drug; EDSS, Expanded Disability Status Scale; MS, multiple sclerosis; n, number of patients; PPMS, primary progressive MS; RRMS, relapsing-remitting MS; SD, standard deviation; SPMS, secondary progressive MS.
	a mean value (standard deviation);
	b median;
	c number of patients (%);
	ANOVA Analysis of variance
	Chi chi-squared test;
	H Kruskal-Wallis H test;
	*significant after FDR correction
